# Supplementary material for: A striking new species of leaf warbler from the Lesser Sundas as uncovered through morphology and genomics
Source: Sci Rep. 2018 Oct 23;8:15646. doi: 10.1038/s41598-018-34101-7 (PMC6199301; doi:10.1038/s41598-018-34101-7)
Supplement: Supplementary file 1 — Supplementary Dataset 1 [file 41598_2018_34101_MOESM1_ESM.xlsx]

## Sheet: recordist information
Taxa	Recording ID	Vocal type measured	Identical recording	Original recording name (* indicates recordings for this study)	Location	Date recorded
Flores	AV15378	Song & Call		Philippe Verbelen*	Flores - Golo Lusang	1993-08-01
Flores	AV15379	Song		Philippe Verbelen*	Flores - Golo Lusang	1993-08-01
Flores	AV15380	Song		Philippe Verbelen*	Flores - Golo Lusang	1993-08-01
Flores	AV15381	Song		Philippe Verbelen*	Flores - Golo Lusang	1993-08-01
Flores	AV15382	Call		Philippe Verbelen*	Flores - Golo Lusang	1993-08-01
Atauro	AV19336	Song	0320_EDIT MET GEKRAAK	Philippe Verbelen*	Atauro (Timor Leste)	20 March 2014
Atauro	AV19337	Song & Call	0321-120329	Philippe Verbelen*	Atauro (Timor Leste)	2014-03-21
Timor	FRE01	Song		Frank Rheindt*	Soe, Timor, Indonesia
Timor	FRE02	Song		Frank Rheindt*	Soe, Timor, Indonesia
Timor	IBC1122076	Song		Iwein Mauro	TL - Mt Sarim camp, Manatuto	2003-03-20
Timor	IBC1122077	Song		Iwein Mauro	TL - Mt Sarim camp, Manatuto	2003-03-20
Timor	IBC1122078	Song		Iwein Mauro	TL - Mt Sarim camp, Manatuto	2003-03-20
Timor	IBC1122079	Song		Iwein Mauro	Timor Mount Sarim Camp
Timor	IBC1122081	Song		Iwein Mauro	TL - Mt Sarim camp, Manatuto	2003-03-20
Timor	IBC1122089	Song		Iwein Mauro	TL - Mt Sarim camp, Manatuto	2003-03-20
Wetar	IBC1128041	Song		Josep del Hoyo		2011-10-25
Rote	IBC1137292	Song	XC113316	Hervé Jacob	Rote - Bolatena	2015-09-30
Flores	JAE01	Song		James Eaton	Flores
Flores	JAE02	Song		James Eaton	Flores
Flores	JAE03	Song		James Eaton	Flores
Timor	JAE04	Song		James Eaton	Timor, Camplong
Flores	JAE05	Song		James Eaton	Flores, Golo Lusang
Timor	JAE06	Song		James Eaton	Mutis, Timor
Flores	JAE07	Call		James Eaton	Golo Lusang, Flores (1530m)
Flores	JAE08	Call		James Eaton	Golo Lusang, Flores (1530m)
Flores	JAE09	Song & Call		James Eaton	Golo Lusang, Flores (1580m)
Rote	JAE10	Song		James Eaton	Rote
Rote	JAE11	Song		James Eaton	Rote
Timor	JAE12	Song		James Eaton	Mutis, Timor
Timor	JAE13	Song		James Eaton	Mutis, Timor
Rote	JAE14	Song		James Eaton	Rote
Timor	JAE15	Song		James Eaton	Camplong, Timor
Timor	JAE16	Song		James Eaton	Camplong, Timor
Timor	JAE17	Call		James Eaton	Mutis, Timor
Wetar	LS100096	Song	LS100096 Leaf warbler,28Sep2008,No Edit.WAV.aif	Colin Trainor*	Wetar (Lake Tihu)	2008-09-28
Wetar	LS100276	Song	LS100276 Leaf Warbler,Naumatang,60secs,Edit.WAV.aif	Colin Trainor*	Wetar (Naumatang)
Atauro	LS100316	Song	LS100316 Leaf Warbler, montane forest 950m, thrush, 6Oct2013,Edit.WAV.aif	Colin Trainor*	Atauro	2013-10-06
Atauro	LS100319	Song	LS100319 Leaf Warbler, montane forest 950m, 6Oct2013,Edit.WAV.aif	Colin Trainor*	Atauro	2013-10-06
Atauro	LS100329	Call	LS100329 Leaf Warbler, montane forest 950m, 6Oct2013,Edit.WAV.aif	Colin Trainor*	Atauro	2013-10-06
Atauro	LS100330	Song	LS100330 Leaf Warbler, montane forest 950m, 6Oct2013,Edit.WAV.aif	Colin Trainor*	Atauro	2013-10-06
Atauro	LS100331	Song	LS100331 Leaf Warbler, montane forest 950m, 6Oct2013,Edit.WAV.aif	Colin Trainor*	Atauro	2013-10-06
Atauro	LS100332	Song & Call	LS100332 Leaf Warbler, montane forest 950m, 6Oct2013,Edit.WAV.aif	Colin Trainor*	Atauro	2013-10-06
Atauro	LS100334	Song	LS100334 Leaf Warbler, montane forest 950m, 6Oct2013,Edit.WAV.aif	Colin Trainor*	Atauro	2013-10-06
Atauro	LS100338	Song	LS100338 Leaf Warbler, montane forest 950m, 6Oct2013, Edit.WAV.aif	Colin Trainor*	Atauro	2013-10-06
Atauro	LS100350	Song	LS100350 Leaf warbler, coffee, 450 m, 7Oct2013,Edit.WAV.aif	Colin Trainor*	Atauro	2013-10-07
Atauro	LS100351	Song	LS100351 Leaf warbler, coffee, 450 m, 7Oct2013,Edit.WAV.aif	Colin Trainor*	Atauro	2013-10-07
Atauro	LS100352	Song	LS100352, Leaf warbler, coffee, 450 m, 7Oct2013,Edit.WAV	Colin Trainor*	Atauro	2013-10-07
Atauro	LS100903	Call	LS100903 Leaf warbler, 3 songs in light rain, 27Dec2009_edit.WAV.aif	Colin Trainor*	Atauro	2009-12-27
Atauro	LS100904	Song	LS100904 Leaf Warbler 1 song only, Mountain white-eye, Aplonis, 27Dec2009, edit.WAV.aif	Colin Trainor*	Atauro	2009-12-27
Atauro	LS100906	Song	LS100906 Leaf warbler Atauro, 27 Dec 2009, c.450 m elev, EditA.WAV.aif	Colin Trainor*	Atauro	2009-12-27
Atauro	LS100907	Call	LS100907 Leaf Warbler songs, 27Dec2009, Edit.WAV.aif	Colin Trainor*	Atauro	2009-12-27
Atauro	LS100908	Call	LS100908 Leaf Warbler 2songs, 27Dec2009, Edit.WAV.aif	Colin Trainor*	Atauro	2009-12-27
Timor	LS101079	Song	LS101079 Leaf Warbler, long and good quality,NOEdit.WAV.aif	Colin Trainor*	Timor (Mt Ramelau)
Timor	LS101080	Song	LS101080 Leaf Warbler,NOedit.WAV.aif	Colin Trainor*	Timor (Mt Ramelau)
Timor	LS101083	Song	LS101083 Leaf Warbler,NOEdit.WAV.aif	Colin Trainor*	Timor (Mt Ramelau)
Timor	LS101084	Song	LS101084 Leaf Warbler a little,NOEdit.WAV.aif	Colin Trainor*	Timor (Mt Ramelau)
Timor	LS101085	Song	LS101085 Leaf Warbler, Ramelau, 2100 m,NOedit.WAV.aif	Colin Trainor*	Timor (Mt Ramelau)
Timor	LS101086	Call	LS101086 Leaf Warbler,NOedit.WAV.aif	Colin Trainor*	Timor (Mt Ramelau)
Timor	LS101087	Call	LS101087 Leaf warbler soft,Noedit.WAV.aif	Colin Trainor*	Timor (Mt Ramelau)
Timor	LS101088	Song	LS101088 Leaf Warbler,NOedit.WAV.aif	Colin Trainor*	Timor (Mt Ramelau)
Wetar	LS101180	Song	LS101180 Phylloscopus, with Zost montanus, Whistler, 1000 m, 5 Oct2010,Edit.WAV.aif	Colin Trainor*	Wetar (Ili Moso-Gunung Botak, c. 850 m)	2010-05-10
Wetar	LS101181	Song	LS101181 Phylloscopus, with Zost montanus, Whistler, 1000 m, 5Oct2010,Edit.WAV.aif	Colin Trainor*	Wetar (Ili Moso-Gunung Botak, c. 850 m)	2010-05-10
Wetar	LS101182	Song	LS101182 Phylloscopus, with Zost montanus, Whistler, 1000 m, 5Oct2010,Edit.WAV.aif	Colin Trainor*	Wetar (Ili Moso-Gunung Botak, c. 850 m)	2010-05-10
Wetar	LS101191	Song	LS101191 Phylloscopus soft song, Urosphena, 6Oct2010,Edit.WAV.aif	Colin Trainor*	Wetar (Ili Moso-Gunung Botak, c. 850 m)	2010-06-10
Wetar	LS101192	Song	LS101192 Urosphena, soft Phylloscopus songs, quite noisy, 6Oct2010,Edit.WAV.aif	Colin Trainor*	Wetar (Ili Moso-Gunung Botak, c. 850 m)	2010-06-10
Wetar	LS101201	Song	LS101201 Phylloscopus good song, Edit.WAV.aif	Colin Trainor*	Wetar (Ili Moso-Gunung Botak, c. 850 m)	2010-06-10
Wetar	LS101268	Song	LS101268 Phylloscopus good song, 7 Oct2010,Edit.WAV.aif	Colin Trainor*	Wetar (Ili Moso-Gunung Botak, c. 850 m)	2010-07-10
Wetar	LS101273	Song & Call	LS101269 Phylloscopus, song, noisy background, 7Oct2010, NoEdit.WAV.aif	Colin Trainor*	Wetar (Ili Moso-Gunung Botak, c. 850 m)	2010-07-10
Wetar	LS101282	Song	LS101273 Phylloscopus song, Lich notabilis, Spect Monarch, 7Oct2010,Edit.WAV.aif	Colin Trainor*	Wetar (Ili Moso-Gunung Botak, c. 850 m)	2010-07-10
Wetar	LS101317	Song & Call	LS101282 Phylloscopus song, 960m, 7Oct2010,NoEdit.WAV.aif	Colin Trainor*
Flores	ML518064	Song	LS101317 Phylloscopus song and Lichmera, Edit.wav.AIF	Lucas Decicco	Flores	2015-12-29
Flores	MN01	Song		Mike Nelson	Flores
Rote	MN02	Song		Mike Nelson	Rote
Timor	MN03	Song		Mike Nelson	Timor
Timor	MN04	Song		Mike Nelson	Timor
Timor	MN05	Song		Mike Nelson	Timor
Rote	PV01	Song	Rote Leaf-warbler a Rote 30 July 2009	Philippe Verbelen*	Rote	2009-07-30
Rote	PV02	Song	Rote Leaf-warbler b Rote 30 July 2009	Philippe Verbelen*	Rote	2009-07-30
Rote	PV07	Song	0330-092344	Philippe Verbelen*	Rote	30 March 2014
Rote	PV09	Song & Call	Rote Leaf-Warbler 09 August 2009 b Rote	Philippe Verbelen*	Rote	2009-08-09
Rote	PV10	Song	Rote Leaf-Warbler 09 August 2009 song Rote	Philippe Verbelen*	Rote	2009-08-09
Rote	PV11	Song & Call	001-2009-08-10-03-15-48	Philippe Verbelen*	Rote	2009-08-10
Rote	PV12	Song	001-2009-08-10-03-22-42	Philippe Verbelen*	Rote	2009-08-10
Rote	PV13	Song	001-2009-08-10-03-42-56	Philippe Verbelen*	Rote	2009-08-10
Rote	PV14	Song	0331-113000	Philippe Verbelen*	Rote	31 March 2014
Rote	PV15	Song	0331-113220	Philippe Verbelen*	Rote	31 March 2014
Rote	PV16	Song	0331-113229	Philippe Verbelen*	Rote	31 March 2014
Rote	PV17	Song	0331-124446	Philippe Verbelen*	Rote	31 March 2014
Rote	PV18	Song	0401-060540	Philippe Verbelen*	Rote	2014-04-01
Atauro	PV19	Song	0317-130218	Philippe Verbelen*	Atauro	2016-03-17
Atauro	PV20	Song	0317-1534	Philippe Verbelen*	Atauro	2016-03-17
Atauro	PV21	Song	0317-154214	Philippe Verbelen*	Atauro	2016-03-17
Atauro	PV22	Song	0317-154716	Philippe Verbelen*	Atauro	2016-03-17
Atauro	PV23	Song	0318-123421	Philippe Verbelen*	Atauro	2016-03-18
Atauro	PV24	Song	0320-083904	Philippe Verbelen*	Atauro	2016-03-20
Atauro	PV25	Song & Call	0320-084312	Philippe Verbelen*	Atauro	2016-03-20
Atauro	PV26	Song	0320-084950	Philippe Verbelen*	Atauro	2016-03-20
Atauro	PV27	Song	0320-144734	Philippe Verbelen*	Atauro	2016-03-20
Atauro	PV28	Song	0320-144839	Philippe Verbelen*	Atauro	2016-03-20
Atauro	PV29	Song	0320-150925	Philippe Verbelen*	Atauro	2016-03-20
Atauro	PV30	Song	0320-153202	Philippe Verbelen*	Atauro	2016-03-20
Atauro	PV31	Song & Call	0320-1605	Philippe Verbelen*	Atauro	2016-03-20
Atauro	PV32	Song	0320- after Playback own song	Philippe Verbelen*	Atauro	2016-03-20
Atauro	PV33	Song & Call	0320-calls agitated	Philippe Verbelen*	Atauro	2016-03-20
Atauro	PV35	Song	0320-ATLW edited good and almost certain	Philippe Verbelen*	Atauro	2016-03-20
Atauro	PV36	Song	0320-ATLW sure good	Philippe Verbelen*	Atauro	2016-03-20
Atauro	PV38	Song	0321-111442	Philippe Verbelen*	Atauro	2016-03-21
Atauro	PV39	Song	0321-112955	Philippe Verbelen*	Atauro	2016-03-21
Atauro	PV41	Song	0321-121657	Philippe Verbelen*	Atauro	2016-03-21
Atauro	PV43	Song	0321-16123	Philippe Verbelen*	Atauro	2016-03-21
Atauro	PV44	Song	0321-161921	Philippe Verbelen*	Atauro	2016-03-21
Flores	RD01	Song		Raf Drijvers	Flores - Keli Mutu	1998-08-24
Flores	RD02	Song		Raf Drijvers	Flores - Keli Mutu	1998-08-24
Timor	RD03	Song		Raf Drijvers	Timor, Camplong	1998-08-01
Timor	RD04	Song		Raf Drijvers	Timor, Camplong	1998-08-01
Timor	RD05	Call		Raf Drijvers	Timor, Camplong	1998-08-01
Wetar	ROH01	Song		Rob Hutchinson	Naumatang Valley, Wetar (45m)	2011-10-25
Wetar	ROH02	Song		Rob Hutchinson	Naumatang Valley, Wetar (45m)	2011-10-25
Wetar	ROH03	Song		Rob Hutchinson	Naumatang Valley, Wetar (45m)	2011-10-25
Wetar	ROH04	Song		Rob Hutchinson	Naumatang Valley, Wetar (50m)	2011-10-25
Wetar	ROH05	Song		Rob Hutchinson	Naumatang Valley, Wetar (50m)	2011-10-25
Rote	SC02	Song	1212-134644	Stijn Cooleman	Rote	2012-12-12
Rote	SC03	Song	1213-085423	Stijn Cooleman	Rote	2012-12-13
Rote	SC04	Song	1213-134057	Stijn Cooleman	Rote	2012-12-13
Rote	VN860101	Song		Philippe Verbelen*	Rote	2014-03-27
Rote	VN860127	Call		Philippe Verbelen*	Rote	28 March 2014
Rote	VN860130	Call		Philippe Verbelen*	Rote	28 March 2014
Rote	VN860132	Song		Philippe Verbelen*	Rote	28 March 2014
Rote	VN860133	Song		Philippe Verbelen*	Rote	28 March 2014
Rote	WS330080	Call		Philippe Verbelen*	Rote	29 July 2009
Rote	WS330083	Call		Philippe Verbelen*	Rote	29 July 2009
Rote	WS330133	Song		Philippe Verbelen*	Rote	30 July 2009
Rote	WS330135	Song		Philippe Verbelen*	Rote	2009-07-30
Rote	WS330309	Song		Philippe Verbelen*	Rote	2009-08-10
Rote	WS330313	Song		Philippe Verbelen*	Rote	2009-08-10
Flores	XC106876	Song		Gavino Strebel	Flores - Keli Mutu	2012-06-22
Rote	XC113316	Song	XC288969	Peter Collaerts	Rote - Bolatena	2011-07-01
Flores	XC121500	Song		Frank Lambert	Flores - South of Ruteng	2012-08-13
Flores	XC292521	Song		Mike Nelson	Flores - Golo Lusang	2015-06-24
Rote	XC298177	Song		Philippe Verbelen*	Rote	2009-07-30
Timor	XC302571	Song	AV9004	Philippe Verbelen*	IND - Camplong	1995-09-28
Flores	XC31426	Song		Allen T Chartier	Flores - Ruteng	1997-08-12
Timor	XC32678	Song & Call		Colin Trainor*	IND - Foho Lulik, Tilomar, Suai	2005-05-04
Timor	XC32680	Song		Colin Trainor*	IND - Foho Lulik, Tilomar, Suai	2005-05-04
Rote	XC32709	Song		Colin Trainor*	Rote - Daurendale	2004-12-19
Timor	XC38513	Song & Call		Mike Catsis	IND - Gng Mutis	2009-08-07
Timor	XC69088	Song		Frank Lambert	Timor Leste - Melihara near Los Palos	2005-05-14
Timor	XC69089	Call	AV4294	Frank Lambert	TL - near Hato Builico	2005-05-01
Timor	XC69090	Song	AV5422	Frank Lambert	IND - Gunung Mutis	1999-04-21
Timor	XC69091	Song & Call	AV5423	Frank Lambert	IND - Gunung Mutis	1999-04-21
Timor	XC69092	Song & Call	AV5424	Frank Lambert	IND - Gunung Mutis	1999-04-21
Timor	XC69093	Call	AV5425	Frank Lambert	IND - Gunung Mutis	1999-04-24
Timor	XC69094	Call	AV5426	Frank Lambert	IND - Gunung Mutis	1999-04-24

## Sheet: songs
Taxa	Recording ID	Number of strophes measured	Number of elements measured	Mean number of elements	Strophe Duration	Lowest frequency of a strophe	Highest frequency of a strophe	Bandwidth frequency of a strophe	Proportion of ascending elements	Proportion of descending elements	Proportion of V-shaped element/parts	Proportion of ∧-shaped element/parts
Rote	IBC1137292	6	39	6.5	1.58417	2585.27	7558.25	4972.98	0.0454545	0.115152	0.457576	0.381818
Rote	JAE10	13	75	5.76923	1.36454	3113.03	8543.04	5430.01	0.115607	0.186341	0.374681	0.323371
Rote	JAE11	10	56	5.6	1.3992	3533.85	8388.11	4854.26	0.0666667	0	0.42803	0.505303
Rote	JAE14	35	219	6.25714	1.45957	3188.3	8791.43	5603.13	0.16246	0.147778	0.376825	0.312937
Rote	MN02	1	5	5	1.147	3946.1	8223.6	4277.5	0	0.125	0.375	0.5
Rote	PV01	8	49	6.125	1.29263	3372.22	7697.43	4325.2	0.0829545	0.186364	0.394318	0.336364
Rote	PV02	7	42	6	1.49371	2733.43	8853.57	6120.14	0.146753	0	0.431169	0.422078
Rote	PV14	8	40	5	1.37938	2334.44	8693.5	6359.06	0.0104167	0	0.5	0.489583
Rote	PV15	2	10	5	1.3735	3173.7	7274	4100.3	0	0	0.333333	0.666667
Rote	PV16	18	99	5.5	1.48417	2756.55	8071.07	5314.52	0.0679012	0.0670034	0.407969	0.457127
Rote	PV17	19	95	5	1.28574	3579.67	8669.46	5089.79	0	0.0631579	0.425	0.511842
Rote	PV18	6	30	5	1.17517	3105.35	6901.6	3796.25	0	0.111111	0.555556	0.333333
Rote	VN860101	11	66	6	1.56373	2849.11	8250.77	5401.66	0.030303	0.160606	0.443939	0.365152
Rote	VN860132	1	6	6	1.448	2916.2	8793.2	5877	0	0	0.545455	0.454545
Rote	VN860133	9	48	5.33333	1.31111	3295.77	7534.66	4238.89	0.109877	0.0493827	0.425926	0.414815
Flores	WS330133	3	21	7	1.58733	2932.97	7801.23	4868.27	0.025641	0.0333333	0.584615	0.35641
Rote	WS330135	10	58	5.8	1.3615	3265.84	7933.23	4667.39	0.02	0.118182	0.475455	0.386364
Rote	XC298177	15	77	5.13333	1.25173	3120.59	8187.03	5066.44	0.0637879	0.0516667	0.523081	0.361465
Rote	WS330309	8	57	7.125	1.51713	3041.28	7796.54	4755.26	0.135089	0.0916861	0.549947	0.223278
Rote	WS330313	6	36	6	1.409	3298.25	7493.38	4195.13	0	0.125	0.479167	0.395833
Rote	XC32709	3	18	6	1.333	2479.73	7707.07	5227.33	0	0.125	0.625	0.25
Rote	PV09	6	38	6.33333	1.46133	2757.5	8133.62	5376.12	0.0978836	0.0809524	0.417989	0.403175
Rote	PV10	11	56	5.09091	1.39791	2829.36	8312.35	5482.98	0.0757576	0.136364	0.5	0.287879
Rote	PV11	9	50	5.55556	1.38122	2495	8455.3	5960.3	0.0617284	0.0756173	0.449074	0.41358
Rote	PV12	10	48	4.8	1.4438	3299.98	7967.53	4667.55	0.1125	0.0125	0.437121	0.437879
Rote	PV13	6	27	4.5	1.36333	3672.48	7739.07	4066.58	0	0.0793651	0.488095	0.43254
Rote	PV07	15	85	5.66667	1.5602	2524.76	8716.06	6191.3	0.0933333	0.0607407	0.456296	0.38963
Rote	XC113316	12	77	6.41667	1.52092	3412.67	8323.98	4911.31	0.123545	0.170635	0.289947	0.415873
Rote	SC02	26	121	4.65385	1.30435	3012.42	8337.19	5324.77	0.10348	0.173993	0.503663	0.218864
Rote	SC03	7	42	6	1.32957	3543.99	7887.51	4343.53	0.0571429	0.17551	0.591837	0.17551
Rote	SC04	12	52	4.33333	1.35067	3021.58	7859.58	4838	0.0372685	0.0185185	0.473073	0.47114
Atauro	AV19336	6	57	9.5	1.54767	2509.02	8769.22	6260.2	0.1923	0.0753899	0.328265	0.404045
Atauro	AV19337	7	38	5.42857	1.27729	3279.46	8648.01	5368.56	0.15873	0.0777778	0.31746	0.446032
Atauro	PV43	2	14	7	1.1935	2605.65	7900.9	5295.25	0.181818	0.0384615	0.206294	0.573427
Atauro	PV44	11	86	7.81818	1.43355	2159.38	8765.35	6605.96	0.163869	0.1169	0.318648	0.400583
Atauro	PV41	10	75	7.5	1.1453	3005.51	8794.87	5789.36	0.213928	0.105808	0.322708	0.357556
Atauro	PV38	8	58	7.25	1.3345	2747.7	8181.96	5434.26	0.231128	0.0178571	0.349838	0.401177
Atauro	PV39	6	41	6.83333	1.2115	2900.6	8646.02	5745.42	0.175	0.1	0.35	0.375
Atauro	PV32	24	179	7.45833	1.18783	3039.69	8378.1	5338.41	0.200379	0.0638306	0.27947	0.45632
Atauro	PV33	5	45	9	1.486	2259.24	8247.66	5988.42	0	0	0.428571	0.571429
Atauro	PV35	15	121	8.06667	1.15553	2892.49	8419.58	5527.09	0.137809	0.0311905	0.35222	0.478781
Atauro	PV36	7	71	10.1429	1.509	2706.39	8562.26	5855.87	0.148622	0.0285714	0.319799	0.503008
Atauro	PV31	11	97	8.81818	1.35155	2301.77	8299.65	5997.87	0.18158	0.102352	0.375182	0.340886
Atauro	PV30	12	106	8.83333	1.53675	2276.4	8749.96	6473.56	0.162181	0.0365497	0.26246	0.538809
Atauro	PV29	10	96	9.6	1.411	2742.22	9076.05	6333.83	0.235615	0.0348214	0.328075	0.401488
Atauro	PV28	3	30	10	1.71633	2479.57	8832.5	6352.93	0.0625	0.125	0.4375	0.375
Atauro	PV27	4	30	7.5	1.081	2443.15	8257.88	5814.73	0.382576	0.0681818	0.219697	0.329545
Atauro	PV26	10	83	8.3	1.1773	3033.01	8439.1	5406.09	0.264545	0.14	0.419242	0.176212
Atauro	PV25	3	24	8	1.46167	2763.47	8044.83	5281.37	0.375	0.125	0.25	0.25
Atauro	PV24	3	12	4	1.09067	2976.87	8286.13	5309.27	0.5	0	0.25	0.25
Atauro	PV23	3	20	6.66667	1.19067	2631	7557.87	4926.87	0.0606061	0.160606	0.375758	0.40303
Atauro	PV22	6	55	9.16667	1.34317	2687.17	7945.8	5258.63	0.197884	0	0.370635	0.431481
Atauro	PV21	4	32	8	1.2315	2776.93	8261.97	5485.05	0.222222	0	0.333333	0.444444
Atauro	PV20	2	16	8	1.4515	2498.65	7795.15	5296.5	0.0666667	0	0.466667	0.466667
Atauro	PV19	3	33	11	1.39867	2720.63	8334.7	5614.07	0.307692	0	0.461538	0.230769
Atauro	LS100316	3	19	6.33333	1.286	2896.37	8009.6	5113.23	0.0238095	0.166667	0.309524	0.5
Atauro	LS100319	4	30	7.5	1.23125	2640.15	8437.6	5797.45	0.153409	0.0625	0.323864	0.460227
Atauro	LS100350	3	18	6	1.41067	2609.17	9153.03	6543.87	0.1	0	0.4	0.5
Atauro	LS100351	4	26	6.5	0.93475	3326.43	8411.5	5085.08	0.304383	0.120942	0.323052	0.251623
Atauro	LS100352	6	48	8	1.02117	3192.33	8453.2	5260.87	0.243777	0.133929	0.316558	0.305736
Atauro	LS100330	5	38	7.6	1.1228	2399.72	7843.32	5443.6	0.251161	0.0307692	0.317195	0.400875
Atauro	LS100331	7	60	8.57143	1.35943	2656.89	8057.79	5400.9	0.268446	0.00952381	0.340725	0.381306
Atauro	LS100332	1	9	9	1.755	2362.5	7845.8	5483.3	0	0	0.5	0.5
Atauro	LS100334	5	44	8.8	1.276	2565.62	7940.22	5374.6	0.29596	0.0545455	0.461616	0.187879
Atauro	LS100338	3	23	7.66667	1.36133	2453.23	7700.43	5247.2	0.121212	0.232323	0.333333	0.313131
Atauro	LS100906	4	23	5.75	1.14275	2392.38	7682.43	5290.05	0.164141	0.123737	0.260101	0.45202
Atauro	LS100904	1	3	3	0.644	3094.7	8332	5237.3	0.125	0	0.5	0.375
Flores	RD01	3	27	9	1.39567	2707.9	7230.97	4523.07	0	0.363636	0.363636	0.272727
Flores	RD02	1	9	9	0.797	2630.2	7343.5	4713.3	0.444444	0.111111	0.222222	0.222222
Flores	AV15378	5	30	6	0.817	2644	7296.76	4652.76	0.188889	0.211111	0.288889	0.311111
Flores	AV15379	4	34	8.5	1.02275	2712.05	7455.55	4743.5	0.189394	0.0454545	0.363636	0.401515
Flores	AV15380	4	26	6.5	0.98925	3005.45	7204.95	4199.5	0.285714	0.142857	0.285714	0.285714
Flores	AV15381	3	18	6	1.27167	2966.87	7203.17	4236.3	0	0.285714	0.571429	0.142857
Flores	XC292521	14	104	7.42857	1.35829	3109.37	8083.32	4973.95	0.14709	0.116087	0.46231	0.274514
Flores	XC121500	2	14	7	0.7815	3740.85	8647.8	4906.95	0.198413	0	0.436508	0.365079
Flores	XC106876	1	8	8	1.038	2678.1	8421.3	5743.2	0.0909091	0.181818	0.454545	0.272727
Flores	XC31426	11	94	8.54545	1.32309	2791.72	7632.73	4841.01	0.159358	0.0968424	0.362981	0.380819
Flores	ML518064	19	147	7.73684	1.13558	2703.95	8147.29	5443.34	0.312332	0.0870895	0.328084	0.272494
Flores	JAE01	1	7	7	1.084	3407.2	8346.9	4939.7	0.125	0	0.5	0.375
Flores	JAE02	2	10	5	0.6635	3735.25	8750.7	5015.45	0.0555556	0.155556	0.422222	0.366667
Flores	JAE03	4	23	5.75	0.99325	2963.35	8204.73	5241.38	0.214286	0	0.464286	0.321429
Flores	JAE05	18	118	6.55556	1.08106	2700.44	8275.65	5575.21	0.176742	0.145216	0.453483	0.224559
Flores	JAE09	2	11	5.5	0.761	2745.9	8269.3	5523.4	0.0625	0.0625	0.330357	0.544643
Flores	MN01	9	73	8.11111	1.30533	2970.38	8140.31	5169.93	0.156954	0.0828801	0.489813	0.270353
Wetar	IBC1128041	2	11	5.5	0.967	2715.35	7409.55	4694.2	0.22619	0.154762	0.309524	0.309524
Wetar	ROH01	2	16	8	1.446	2819.5	7558.3	4738.8	0.0769231	0.0769231	0.461538	0.384615
Wetar	ROH02	6	56	9.33333	1.36967	3161.53	8132.8	4971.27	0.0956938	0.0909091	0.437002	0.376396
Wetar	ROH03	4	24	6	1.123	2781.77	8130.17	5348.4	0.0681818	0.181818	0.454545	0.295455
Wetar	ROH04	6	39	6.5	1.07167	3111.12	7714.58	4603.47	0.195707	0.0972222	0.411616	0.295455
Wetar	ROH05	4	38	9.5	1.28225	2876.55	8177.6	5301.05	0.0576923	0.143162	0.514957	0.284188
Wetar	LS101180	5	31	6.2	1.0658	2642.44	9072.94	6430.5	0.0615385	0.171429	0.558242	0.208791
Wetar	LS101181	5	33	6.6	1.1944	2524.34	8971.44	6447.1	0.123077	0.0571429	0.545055	0.274725
Wetar	LS101182	8	57	7.125	0.8065	2777.2	7786.1	5008.9	0.266955	0.0896465	0.428391	0.215007
Wetar	LS101191	8	57	7.125	1.16775	3105.89	8566.34	5460.45	0.263636	0.194318	0.346591	0.195455
Wetar	LS101192	2	12	6	1.105	3888.7	8645.15	4756.45	0	0.111111	0.555556	0.333333
Wetar	LS101201	4	32	8	1.29525	3000.52	7813.05	4812.52	0.0666667	0	0.6	0.333333
Wetar	LS101268	5	35	7	1.1614	3118.1	8235.76	5117.66	0.111111	0.2	0.4	0.288889
Wetar	LS101273	4	24	6	1.01	2849.32	7801.77	4952.45	0.270192	0.0576923	0.357692	0.314423
Wetar	LS101282	2	14	7	0.9825	2391.65	7393.75	5002.1	0.1	0.2	0.3	0.4
Wetar	LS101317	4	33	8.25	1.422	2110.9	8028.12	5917.23	0.0666667	0.0541667	0.475	0.404167
Wetar	LS100096	3	18	6	1.05267	3443.83	7854.8	4410.97	0.13468	0.0976431	0.414141	0.353535
Wetar	LS100276	5	34	6.8	1.1854	3134.22	8019.96	4885.74	0.0375	0.151786	0.528571	0.282143
Timor	XC302571	10	89	8.9	1.4203	2781.42	7015.98	4234.56	0.142564	0.175897	0.488718	0.192821
Timor	XC69088	1	12	12	1.345	2575.5	8163.3	5587.8	0.384615	0.307692	0.230769	0.0769231
Timor	XC69090	5	42	8.4	1.2154	2905	7944.98	5039.98	0.210909	0.15899	0.233131	0.39697
Timor	XC69091	6	29	4.83333	0.619167	3096.52	7175	4078.48	0.190476	0.162698	0.325397	0.321429
Timor	XC69092	5	30	6	0.6388	3175.06	6811.4	3636.34	0.316667	0.216667	0.183333	0.283333
Timor	XC32680	1	6	6	1.119	2544.2	7574.9	5030.7	0.1	0.2	0.3	0.4
Timor	XC32678	3	21	7	1.19067	2529.83	7610.23	5080.4	0.0909091	0.0909091	0.363636	0.454545
Timor	XC38513	4	16	4	0.5765	3611.75	6780.9	3169.15	0	0.142857	0.428571	0.428571
Timor	IBC1122081	20	180	9	1.28725	2606.61	8014.36	5407.75	0.199521	0.0607525	0.479262	0.260464
Timor	IBC1122076	3	24	8	1.30367	2425.7	8784.03	6358.33	0.0769231	0	0.615385	0.307692
Timor	IBC1122077	6	30	5	0.922333	2559.4	7340.68	4781.28	0	0.0416667	0.577381	0.380952
Timor	IBC1122079	20	149	7.45	1.12965	2661.66	7981.44	5319.78	0.2395	0.129631	0.384253	0.246616
Timor	IBC1122078	3	31	10.3333	1.21467	2931.07	7840.57	4909.5	0.144266	0.0444444	0.419489	0.3918
Timor	IBC1122089	23	181	7.86957	1.139	2651.17	8174.26	5523.09	0.183246	0.0994831	0.349246	0.368024
Timor	FRE01	3	33	11	1.19033	2906.3	8272.47	5366.17	0.166667	0.25	0.25	0.333333
Timor	FRE02	4	24	6	1.209	2506.57	8085.8	5579.23	0.0555556	0.0454545	0.606061	0.292929
Timor	JAE04	18	131	7.27778	1.23067	2700.33	8808.32	6107.99	0.108515	0.0778322	0.486093	0.32756
Timor	JAE06	6	39	6.5	1.0275	2985.95	8334.7	5348.75	0.1	0.05	0.5	0.35
Timor	JAE12	18	128	7.11111	1.07361	2960.57	8589.04	5628.48	0.118743	0.241494	0.356237	0.283526
Timor	JAE13	9	81	9	1.30878	2942.66	8532.02	5589.37	0.0831391	0.168609	0.415695	0.332556
Timor	JAE15	6	45	7.5	1.04533	2897.82	8675.63	5777.82	0.126282	0.105449	0.440705	0.327564
Timor	JAE16	19	155	8.15789	1.24026	2727.78	8544.31	5816.53	0.189147	0.14018	0.445774	0.224899
Timor	MN03	8	58	7.25	1.1555	3031.51	8234.11	5202.6	0.102728	0.25506	0.436359	0.205853
Timor	MN04	4	23	5.75	1.113	2851.02	8245.58	5394.55	0.166667	0.0416667	0.5	0.291667
Timor	MN05	21	85	4.04762	0.479333	3782.44	8028.81	4246.37	0.13271	0.0357143	0.458107	0.373469
Timor	RD03	8	90	11.25	1.24713	2233.99	8189.06	5955.07	0.105556	0.0652778	0.354167	0.475
Timor	RD04	3	33	11	1.41333	2797.17	7925.3	5128.13	0.112557	0.161765	0.402526	0.323152
Timor	LS101079	10	92	9.2	1.3262	2381.45	7839.99	5458.54	0.139826	0.0763952	0.412309	0.37147
Timor	LS101080	6	51	8.5	1.20383	2554.43	7853.13	5298.7	0.170069	0.148232	0.377618	0.30408
Timor	LS101083	4	32	8	1.13175	2439.05	7710.92	5271.88	0.11875	0.129167	0.4	0.352083
Timor	LS101084	2	18	9	1.543	2209.45	8309.65	6100.2	0.105128	0.14359	0.387179	0.364103
Timor	LS101085	5	60	12	1.573	2339.86	7810.3	5470.44	0.0972549	0.165882	0.388431	0.348431
Timor	LS101088	1	10	10	1.05	2916.7	7280.3	4363.6	0.0714286	0	0.285714	0.642857

## Sheet: calls
Taxa	Recording ID	Number of strophes measured	Number of elements measured	Mean number of elements	Strophe Duration	Lowest frequency of a strophe	Highest frequency of a strophe	Bandwidth frequency of a strophe	Lowest frequency of the longest element in a strophe	Highest frequency of the longest element in a strophe	Bandwidth frequency of the longest element in a strophe	Duration of the longest element in a strophe	Duration of longest element proportion to the strophe	Lowest frequency of the final element in a strophe	Highest frequency of the final element in a strophe	Bandwidth frequency of the final element in a strophe	Duration of the final element in a strophe	Duration of final element proportion to the strophe	Proportion of ascending elements	Proportion of descending elements	Proportion of V-shaped element/parts	Proportion of ∧-shaped element/parts
Rote	VN860127	2	9	4.5	0.8245	4119.8	8443.75	4323.95	4115.9	6716.95	2601.05	0.335	41.0454	4115.9	6716.95	2601.05	0.335	41.0454	0.452381	0	0.154762	0.392857
Rote	VN860130	1	4	4	0.71	3434	7545.8	4111.8	3428.7	7537.2	4108.5	0.276	38.8732	3428.7	7537.2	4108.5	0.276	38.8732	0.2	0.2	0.4	0.2
Rote	WS330080	5	19	3.8	0.761	3512.48	7409.64	3897.16	3508.48	6836.68	3328.2	0.364	48.2873	3508.48	6836.68	3328.2	0.364	48.2873	0.08	0.32	0.32	0.28
Rote	WS330083	6	24	4	0.870667	3328.03	7452.18	4124.15	3317.7	7024.28	3706.58	0.432667	49.6946	3317.7	7024.28	3706.58	0.432667	49.6946	0.2	0.366667	0.233333	0.2
Rote	PV09	3	12	4	0.733333	3193.97	7836.03	4642.07	3184.03	5979.17	2795.13	0.310333	42.3098	3184.03	5979.17	2795.13	0.310333	42.3098	0.166667	0.166667	0.333333	0.333333
Rote	PV11	1	3	3	0.343	3887.5	8004.9	4117.4	3929.3	5413.2	1483.9	0.065	18.9504	3929.3	5413.2	1483.9	0.065	18.9504	0.333333	0	0.666667	0
Atauro	AV19337	3	12	4	0.749333	3815.53	8093.93	4278.4	4280.93	7443.6	3162.67	0.225	30.7205	5468.17	7285.93	1817.77	0.159667	22.2116	0.47619	0.0833333	0.178571	0.261905
Atauro	PV33	3	12	4	0.554333	3383.83	8133.2	4749.37	4571.93	6636.5	2064.57	0.189	34.1164	3587.5	8113.2	4525.7	0.0683333	12.3475	0.25	0.25	0.25	0.25
Atauro	PV31	6	42	7	0.793167	3055.8	8527.97	5472.17	3045.5	7682.43	4636.93	0.158333	19.966	5709.4	8338.95	2629.55	0.1525	19.2259	0.714286	0.142857	0.142857	0
Atauro	PV25	3	12	4	0.899667	2619.23	7754.03	5134.8	4661.03	7740.83	3079.8	0.282	31.3499	4661.03	7740.83	3079.8	0.282	31.3499	0.166667	0.166667	0.333333	0.333333
Atauro	LS100329	4	21	5.25	0.566	2061.65	8379.6	6317.95	2211.93	7703.05	5491.12	0.2145	38.0519	2211.93	7703.05	5491.12	0.2145	38.0519	0.357143	0.160714	0.160714	0.321429
Atauro	LS100332	3	15	5	0.722333	2221.53	7563.9	5342.37	2650.33	6744.07	4093.73	0.402	55.585	2650.33	6744.07	4093.73	0.402	55.585	0	0.25	0.25	0.5
Atauro	LS100908	2	9	4.5	0.596	2777.5	7206.7	4429.2	4539.5	7191.75	2652.25	0.1845	30.8152	4539.5	7191.75	2652.25	0.1845	30.8152	0.267857	0	0.196429	0.535714
Atauro	LS100903	3	15	5	0.655	3144.37	8222.87	5078.5	3215.77	7814.97	4599.2	0.274	41.8276	3215.77	7814.97	4599.2	0.274	41.8276	0.1	0	0.5	0.4
Atauro	LS100907	9	41	4.55556	0.592667	3078.71	7685.4	4606.69	3840.98	6935.12	3094.14	0.192889	32.1502	4365.24	7441.73	3076.49	0.187222	31.2103	0.321429	0.175265	0.160053	0.343254
Flores	AV15378	1	4	4	0.338	3423.6	7135.9	3712.3	4764.1	7135.9	2371.8	0.091	26.9231	4764.1	7135.9	2371.8	0.091	26.9231	0.75	0	0	0.25
Flores	AV15382	1	6	6	1.261	2987.9	7217.2	4229.3	3777.1	6154.2	2377.1	0.167	13.2435	4870.8	7364.6	2493.8	0.068	5.39255	0	0.285714	0.571429	0.142857
Flores	JAE07	3	21	7	0.792333	2995.53	7875.7	4880.17	3897.93	6332.77	2434.83	0.196	24.7556	3533.57	6826.53	3292.97	0.0683333	8.54498	0.148148	0.203704	0.259259	0.388889
Flores	JAE08	6	35	5.83333	0.697833	3406.63	8034.42	4627.78	4518.2	7027.63	2509.43	0.204333	31.7883	4144.08	6618.4	2474.32	0.0971667	17.2134	0.250794	0.104762	0.325397	0.319048
Flores	JAE09	2	14	7	0.593	2356.65	9437.1	7080.45	3392.65	7280.25	3887.6	0.116	19.7251	4238.2	7486.5	3248.3	0.0895	15.5519	0	0.105556	0.211111	0.683333
Timor	XC69089	2	10	5	0.572	3008.9	8174.6	5165.7	4791.1	7556.35	2765.25	0.225	39.351	4791.1	7556.35	2765.25	0.225	39.351	0.125	0	0.25	0.625
Timor	XC69091	1	6	6	0.48	2479.2	8983.3	6504.1	2445.3	6729.9	4284.6	0.166	34.5833	5852.1	8966.3	3114.2	0.075	15.625	0.5	0.125	0.25	0.125
Timor	XC69092	1	6	6	0.483	2499.6	9046.2	6546.6	2481	6715.8	4234.8	0.168	34.7826	5796.1	9004.3	3208.2	0.088	18.2195	0.5	0	0.25	0.25
Timor	XC69093	3	12	4	0.578	3529.17	7204.17	3675	3522.3	6872.13	3349.83	0.250667	43.2664	3522.3	6872.13	3349.83	0.250667	43.2664	0.152778	0.152778	0.305556	0.388889
Timor	XC69094	3	18	6	0.759	3111.13	7826.37	4715.23	3174.67	6876.53	3701.87	0.202	26.1616	3568.4	6847.37	3278.97	0.182333	23.0547	0.267857	0.0892857	0.369048	0.27381
Timor	XC32678	1	7	7	0.703	3073	7734	4661	3387.8	7856.2	4468.4	0.394	56.0455	3387.8	7856.2	4468.4	0.394	56.0455	0.125	0.25	0.375	0.25
Timor	XC38513	8	59	7.375	0.52175	2767.4	7234.69	4467.29	3690.38	6795.84	3105.46	0.131625	25.7975	3646.62	6817.71	3171.09	0.117625	23.3878	0.30726	0.183807	0.241446	0.267487
Timor	JAE17	2	8	4	0.563	4018.95	9510.75	5491.8	4001.05	8259.9	4258.85	0.207	36.7597	4001.05	8259.9	4258.85	0.207	36.7597	0.142857	0.142857	0.285714	0.428571
Timor	RD05	7	50	7.14286	1.044	2656.89	7996.29	5339.4	3024.9	6079.49	3054.59	0.253571	25.1024	3024.9	6079.49	3054.59	0.253571	25.1024	0.145561	0.165707	0.363422	0.32531
Timor	LS101086	3	18	6	0.374333	3252.07	8381.5	5129.43	3670.13	7617.33	3947.2	0.122333	35.5317	4122.2	8171.5	4049.3	0.0673333	23.0768	0.466667	0.144444	0.155556	0.233333
Timor	LS101087	6	42	7	0.7225	2649.07	7819.25	5170.18	3541.98	6326.4	2320.35	0.181333	28.8759	3541.98	6326.4	2320.35	0.181333	28.8759	0.129344	0.0759981	0.308953	0.485705
Wetar	LS101273	1	5	5	0.52	1691.7	7393.7	5702	3842.5	7389.4	3546.9	0.243	46.7308	3842.5	7389.4	3546.9	0.243	46.7308	0.375	0.125	0.25	0.25
Wetar	LS101317	9	28	3.11111	0.442333	2725.46	6116.88	3391.42	2802.81	5307.92	2226.77	0.217333	49.1076	3547.04	5992.4	2173.66	0.0381111	8.58421	0.0185185	0.0185185	0.314815	0.648148
