# Supplementary material for: A striking new species of leaf warbler from the Lesser Sundas as uncovered through morphology and genomics
Source: Sci Rep. 2018 Oct 23;8:15646. doi: 10.1038/s41598-018-34101-7 (PMC6199301; doi:10.1038/s41598-018-34101-7)
Supplement: Supplementary file 2 — Supplementary Dataset 2 [file 41598_2018_34101_MOESM2_ESM.zip]

Archive with 4 entries (4 files):
- WS330083 - Rote Leaf Warbler Call .wav
- JAE11 - Rote Leaf Warbler Song (edit).wav
- JAE10 - Rote Leaf Warbler Song (edit).wav
- JAE14 - Rote Leaf Warbler Song (edit).wav
